# Supplementary material for: Genomic Insights into the Probiotic Functionality and Safety of Lactiplantibacillus pentosus Strain TBRC 20328 for Future Food Innovation
Source: Foods. 2025 Aug 26;14(17):2973. doi: 10.3390/foods14172973 (PMC12427679; doi:10.3390/foods14172973)
Supplement: Supplementary file 1 [file foods-14-02973-s001.zip]

Archive with 4 entries (4 files):
- foods-3816098-Table S1-Assessment of genome completeness.xlsx
- foods-3816098-Table S2-Sugar-specific phosphate transport system.xlsx
- foods-3816098-Table S3-Genes involved in short-chain fatty acid biosynthesis.xlsx
- foods-3816098-Table S4-List of genes in Lp. pentosus TBRC 20328 identified as part of orthogroups unique to the Lp. pentosus group.xlsx
