# Supplementary material for: Genomic Insights into the Probiotic Functionality and Safety of Lactiplantibacillus pentosus Strain TBRC 20328 for Future Food Innovation
Source: Foods. 2025 Aug 26;14(17):2973. doi: 10.3390/foods14172973 (PMC12427679; doi:10.3390/foods14172973)
Supplement: Supplementary file 1 [file foods-14-02973-s001.zip › foods-3816098-Table S1-Assessment of genome completeness.xlsx]

## Sheet: Sheet1
Table S1: Assessment of genome completeness.
(1) The genome completeness was assessed using Benchmarking Universal Single-Copy Orthologs (BUSCO) v5.1.2 through the gVolante server.
C:100.0% [S:99.8%, D:0.2%], F:0.0%, M:0.0%, n:402
402	Complete BUSCOs (C)
401	Complete and single-copy BUSCOs (S)
1	Complete and duplicated BUSCOs (D)
0	Fragment BUSCOs (F)
0	Missing BUSCOs (M)
402	Total BUSCO groups searches (for Lactobacillales)
(2) The genome completeness, as determined by CheckM, showed that the integrity was 99.38% and the contamination was 0.00%.
Bin Id	Genomic
Marker lineage	o_lactobacillales (UID462)
# genomes	85
# markers	367
# marker sets	162
0	1
1	361
2	5
3	0
4	0
5+	0
Completeness	99.38
Contamination	2.01
Strain heterogeneity	0
