# Supplementary material for: Genomic Insights into the Probiotic Functionality and Safety of Lactiplantibacillus pentosus Strain TBRC 20328 for Future Food Innovation
Source: Foods. 2025 Aug 26;14(17):2973. doi: 10.3390/foods14172973 (PMC12427679; doi:10.3390/foods14172973)
Supplement: Supplementary file 1 [file foods-14-02973-s001.zip › foods-3816098-Table S2-Sugar-specific phosphate transport system.xlsx]

## Sheet: Sheet1
Table S2: Sugar-specific phosphate transport system in Lp. pentosus TBRC 20328.
GeneID	Start	Stop	Strand	Description
Orf00528	602885	603217	-	PTS lactose/cellobiose transporter subunit IIA
Orf00558	635309	637168	-	PTS beta-glucoside transporter subunit IIBCA
Orf00575	652572	654023	-	PTS transporter subunit EIIC (beta-glucoside-specific IIBCA component, B. subtilis)
Orf00578	655915	656406	-	PTS glucose transporter subunit IIA
Orf00795	897730	898263	-	PTS sugar transporter subunit IIB
Orf00796	898260	898679	-	PTS sugar transporter subunit IIA
Orf00799	902426	903358	-	PTS system mannose/fructose/sorbose family transporter subunit IID
Orf00800	903377	904186	-	PTS mannose/fructose/sorbose transporter subunit IIC
Orf00801	904222	905196	-	mannose/fructose/sorbose PTS transporter subunit IIA (IIAB domain)
Orf00933	1057861	1059234	-	PTS sugar transporter subunit IIC
Orf00936	1060474	1061835	-	PTS sugar transporter subunit IIC
Orf01068	1207794	1209116	-	PTS cellobiose transporter subunit IIC
Orf01088	1231967	1234021	-	PTS trehalose transporter subunit IIABC
Orf01089	1234430	1236427	-	PTS trehalose transporter subunit IIABC
Orf01110	1259426	1259875	-	PTS sugar transporter subunit IIA
Orf01112	1262003	1263844	-	PTS mannitol-specific transporter subunit IIBC
Orf01159	1316391	1318346	+	sucrose-specific PTS transporter subunit IIBC
Orf01350	1537837	1538148	+	PTS sugar transporter subunit IIB
Orf01351	1538186	1539424	+	PTS sugar transporter subunit IIC
Orf01352	1539451	1539798	+	PTS lactose/cellobiose transporter subunit IIA
Orf01376	1573611	1575479	+	alpha-glucoside-specific PTS transporter subunit IIBC
Orf01380	1578625	1580532	+	alpha-glucoside-specific PTS transporter subunit IIBC
Orf01383	1581940	1582533	+	PTS transporter subunit EIIB (similar to PTS alpha-glucoside transporter subunit IICB; L. gasseri)
Orf01385	1582907	1583395	+	PTS glucose transporter subunit IIA
Orf01393	1591065	1591526	-	PTS sugar transporter subunit IIA
Orf01425	1626025	1626498	+	PTS sugar transporter subunit IIA
Orf01426	1626519	1626821	+	PTS sugar transporter subunit IIB
Orf01427	1626848	1628119	+	PTS transporter subunit IIC (similar to galactitol-specific IIC component, L. monocytogenes)
Orf01432	1633174	1633632	+	fructose PTS transporter subunit IIA
Orf01433	1633709	1634779	+	PTS fructose transporter subunit EIIC
Orf01434	1634825	1635130	+	PTS fructose-like transporter subunit IIB
Orf01445	1649320	1651317	+	beta-glucoside-specific PTS transporter subunit
Orf01451	1657697	1659040	-	PTS transporter subunit EIIC (similar to cellobiose-specific IIC component, B. subtilis)
Orf01479	1693022	1694980	+	PTS sugar transporter subunit IIA
Orf01493	1713183	1715135	+	PTS sugar transporter subunit IIA
Orf01614	1843885	1845291	+	PTS transporter subunit EIIC (cellobiose IIC)
Orf01615	1845314	1845646	+	PTS lactose/cellobiose transporter subunit IIA
Orf01671	1906431	1908422	+	PTS glucose transporter subunit IIABC
Orf01686	1922885	1924822	+	sucrose-specific PTS transporter subunit IIBC
Orf01765	1999380	2000738	+	PTS cellobiose transporter subunit IIC
Orf01841	2096318	2096608	-	PTS sugar transporter subunit IIB
Orf01842	2096632	2097105	-	PTS sugar transporter subunit IIA (similar to galactitol permease IIA component; E. coli)
Orf01844	2098076	2099422	+	PTS transporter subunit IIC (similar to galactitol permease IIC component; E. coli)
Orf01868	2123613	2125085	+	PTS sugar transporter subunit IIC (similar to cellobiose-specific PTS system IIB component; B. subtilis)
Orf01869	2125108	2125434	+	PTS sugar transporter subunit IIB (similar to cellobiose-specific PTS system IIB component; L. lactis)
Orf01870	2125988	2126434	+	PTS glucose transporter subunit IIA
Orf01914	2176124	2177218	+	PTS sugar transporter subunit IIC
Orf01920	2183220	2184482	+	PTS transporter subunit IIC (similar to galactitol-specific IIC component; E. coli)
Orf01941	2207324	2207857	+	PTS glucose transporter subunit IIA
Orf01994	2262666	2263655	-	PTS sugar transporter subunit IIC
Orf02066	2349950	2350267	+	PTS sugar transporter subunit IIB (similar to PTS lactose/cellobiose transporter subunit IIB)
Orf02067	2350368	2350715	+	PTS lactose/cellobiose transporter subunit IIA
Orf02074	2359811	2360362	+	PTS glucitol/sorbitol transporter subunit IIC
Orf02075	2360374	2361405	+	PTS glucitol/sorbitol transporter subunit IIB
Orf02076	2361429	2361806	+	PTS glucitol/sorbitol transporter subunit IIA
Orf02187	2480440	2480865	+	PTS sugar transporter subunit IIA
Orf02530	2829703	2830062	+	PTS glucitol/sorbitol transporter subunit IIA
Orf02632	2947249	2949213	-	fructose-specific PTS transporter subunit EIIC
Orf00319	376316	377623	-	PTS transporter subunit EIIC (similar to cellobiose-specific IIC component; E. coli)
Orf00340	395745	397061	-	PTS transporter subunit EIIC (similar to PTS lactose transporter subunit IIC; K. pneumoniae)
Orf02295	2601928	2603958	+	N-acetylglucosamine-specific PTS transporter subunit IIBC
Orf02184	2478340	2478822	+	PTS galactosamine transporter subunit IIB
Orf02185	2478823	2479632	+	PTS galactosamine transporter subunit IIC
Orf02186	2479619	2480437	+	PTS galactosamine transporter subunit IID
including lactose/ cellobiose family PTS (6), beta-glucosidase PTS (6), glucose PTS (5), fructose PTS (4), galactitol PTS (4), glucitol/sorbitol PTS (4), galactosamine PTS (3), mannose/fructose/sorbose family PTS (3), sucrose PTS (2), trehalose (2), mannitol PTS (1), N-acetylglucosamine PTS (1) and PTS sugar transporter (17).
