# Supplementary material for: Genomic Insights into the Probiotic Functionality and Safety of Lactiplantibacillus pentosus Strain TBRC 20328 for Future Food Innovation
Source: Foods. 2025 Aug 26;14(17):2973. doi: 10.3390/foods14172973 (PMC12427679; doi:10.3390/foods14172973)
Supplement: Supplementary file 1 [file foods-14-02973-s001.zip › foods-3816098-Table S3-Genes involved in short-chain fatty acid biosynthesis.xlsx]

## Sheet: Sheet1
Table S3: Genes involved in short-chain fatty acid biosynthesis identified in the Lp. pentosus TBRC 20328 genome.
GeneID	Start	Stop	Strand	Description
Formate biosynthesis (Pyruvate -> Formate)
orf01602	1828966	1829787	-	pyruvate formate-lyase-activating protein
orf01603	1829824	1832082	-	formate C-acetyltransferase
Lactate biosynthesis (Pyruvate -> Lactate)
orf00250	303931	304857	+	L-lactate dehydrogenase
orf00387	459682	460611	-	L-lactate dehydrogenase
orf00846	956053	957015	+	L-lactate dehydrogenase
orf00992	1120706	1121443	-	L-lactate dehydrogenase
orf02379	2687383	2688312	+	L-lactate dehydrogenase
orf02586	2894922	2895863	+	lactate dehydrogenase
