# Supplementary material for: Genomic Insights into the Probiotic Functionality and Safety of Lactiplantibacillus pentosus Strain TBRC 20328 for Future Food Innovation
Source: Foods. 2025 Aug 26;14(17):2973. doi: 10.3390/foods14172973 (PMC12427679; doi:10.3390/foods14172973)
Supplement: Supplementary file 1 [file foods-14-02973-s001.zip › foods-3816098-Table S4-List of genes in Lp. pentosus TBRC 20328 identified as part of orthogroups unique to the Lp. pentosus group.xlsx]

## Sheet: Sheet1
Table S4: List of genes in Lp. pentosus TBRC 20328 identified as part of orthogroups unique to the Lp. pentosus group
	Orthogroups	GeneID	Gene Description
Protein-coding genes involved in metabolism	OG0002961	orf02946	3-isopropylmalate dehydratase large subunit
	OG0003006	orf02948	2-isopropylmalate synthase
	OG0003007	orf02947	3-isopropylmalate dehydrogenase
	OG0003008	orf02945	3-isopropylmalate dehydratase small subunit
	OG0003010	orf02788	malonate decarboxylase holo-ACP synthase
	OG0003011	orf02787	biotin-independent malonate decarboxylase subunit beta
	OG0003012	orf02786	malonate decarboxylase subunit delta
	OG0003013	orf02785	malonate decarboxylase subunit alpha
	OG0003014	orf02784	acyltransferase domain-containing protein
	OG0003015	orf02780	matrixin family metalloprotease
	OG0003023	orf02394	putative hydro-lyase
	OG0003024	orf02393	acetyl-CoA carboxylase biotin carboxylase subunit
	OG0003025	orf02392	acetyl-CoA carboxylase biotin carboxyl carrier protein subunit
	OG0003026	orf02391	biotin-dependent carboxyltransferase family protein
	OG0003027	orf02390	5-oxoprolinase subunit PxpB
	OG0003067	orf01197	glycerol dehydrogenase
	OG0003070	orf01122	S41 family peptidase
Toxin-antitoxin system proteins	OG0002979	orf00348	type II toxin-antitoxin system RelB/DinJ family antitoxin
	OG0003032	orf02247	type IV toxin-antitoxin system AbiEi family antitoxin domain-containing protein
	OG0003074	orf01058	type II toxin-antitoxin system RelB/DinJ family antitoxin
	OG0003077	orf00998	type II toxin-antitoxin system RelB/DinJ family antitoxin
	OG0003079	orf00785	type II toxin-antitoxin system HicB family antitoxin
	OG0003082	orf00409	zeta toxin family protein
	OG0003085	orf00347	toxin-antitoxin system
Transcriptional regulators	OG0002878	orf00195	AraC family transcriptional regulator
	OG0002963	orf02783	LysR family transcriptional regulator
	OG0003048	orf01637	transcription elongation factor GreAB
	OG0003054	orf01524	MerR family transcriptional regulator
	OG0003055	orf01495	AbrB family transcriptional regulator
	OG0003065	orf01244	helix-turn-helix transcriptional regulator
Transporter proteins	OG0002977	orf01007	ABC transporter ATP-binding protein
	OG0002981	orf02966	MFS transporter
	OG0003009	orf02944	MFS transporter
	OG0003016	orf02777	ABC transporter permease/substrate-binding protein
	OG0003017	orf02776	ABC transporter ATP-binding protein
	OG0003029	orf02252	ABC transporter ATP-binding protein
	OG0003030	orf02251	ABC transporter ATP-binding protein
	OG0003031	orf02248	MFS transporter
	OG0003033	orf02243	MFS transporter
	OG0003068	orf01144	ABC transporter ATP-binding protein
	OG0003069	orf01143	ABC transporter ATP-binding protein
	OG0003076	orf01009	MFS transporter
	OG0003093	orf03031	MFS transporter
	OG0003099	orf02192	DMT family transporter
	OG0003100	orf01599	MFS transporter
Unclassified functions/ Poorly characterized proteins	OG0002234	orf00676	hypothetical protein
	OG0002809	orf00141	hypothetical protein
	OG0002848	orf02768	alpha/beta fold hydrolase
	OG0002927	orf02656	hypothetical protein
	OG0002962	orf02792	SEC10/PgrA surface exclusion domain-containing protein
	OG0002976	orf01243	ImmA/IrrE family metallo-endopeptidase
	OG0002980	orf03119	hypothetical protein
	OG0003018	orf02767	cyclophilin-like fold protein
	OG0003019	orf02658	hypothetical protein
	OG0003020	orf02402	LytTR family DNA-binding domain-containing protein
	OG0003021	orf02401	hypothetical protein
	OG0003022	orf02395	LamB/YcsF family protein
	OG0003034	orf02239	hypothetical protein
	OG0003035	orf02228	hypothetical protein
	OG0003036	orf02227	hypothetical protein
	OG0003037	orf02211	hypothetical protein
	OG0003038	orf02196	hypothetical protein
	OG0003039	orf02194	hypothetical protein
	OG0003040	orf02169	type II CAAX endopeptidase family protein
	OG0003041	orf02017	hypothetical protein
	OG0003042	orf02001	hypothetical protein
	OG0003045	orf01854	hypothetical protein
	OG0003046	orf01815	BspA family leucine-rich repeat surface protein
	OG0003047	orf01655	TM2 domain-containing protein
	OG0003049	orf01609	hypothetical protein
	OG0003050	orf01590	hypothetical protein
	OG0003051	orf01561	hypothetical protein
	OG0003052	orf01548	hypothetical protein
	OG0003053	orf01543	AbrB/MazE/SpoVT family DNA-binding domain-containing protein
	OG0003063	orf01276	plasmid pRiA4b ORF-3 family protein
	OG0003064	orf01273	hypothetical protein
	OG0003066	orf01202	hypothetical protein
	OG0003071	orf01121	hypothetical protein
	OG0003072	orf01119	hypothetical protein
	OG0003073	orf01118	VOC family protein
	OG0003075	orf01013	hypothetical protein
	OG0003080	orf00643	Fic family protein
	OG0003083	orf00408	hypothetical protein
	OG0003084	orf00390	helix-turn-helix domain-containing protein
	OG0003087	orf00194	alpha/beta hydrolase
	OG0003088	orf00159	sigma factor-like helix-turn-helix DNA-binding protein
	OG0003089	orf00076	SGNH/GDSL hydrolase family protein
	OG0003090	orf00058	hypothetical protein
	OG0003091	orf00057	PH domain-containing protein
	OG0003092	orf00056	PH domain-containing protein
	OG0003094	orf02992	hypothetical protein
	OG0003096	orf02986	hypothetical protein
	OG0003097	orf02985	PH domain-containing protein
	OG0003098	orf02969	hypothetical protein
